# Supplementary material for: A Combined Cyanine/Carbomer Gel Enhanced Photodynamic Antimicrobial Activity and Wound Healing
Source: Nanomaterials (Basel). 2022 Jun 24;12(13):2173. doi: 10.3390/nano12132173 (PMC9268119; doi:10.3390/nano12132173)
Supplement: Supplementary file 1 [file nanomaterials-12-02173-s001.zip]

Archive with 1 entries (1 files):
- nanomaterials-1725986-supplementary.pdf
